# Supplementary material for: Seroprevalence of Anti-SARS-CoV-2 Antibodies among Municipal Staff in the Municipality of Prishtina
Source: Int J Environ Res Public Health. 2021 Nov 28;18(23):12545. doi: 10.3390/ijerph182312545 (PMC8656675; doi:10.3390/ijerph182312545)
Supplement: Supplementary file 1 [file ijerph-18-12545-s001.zip]

Archive with 1 entries (1 files):
- ijerph-1451454-supplementary.pdf
